# Supplementary material for: Enhancement of the Immunostimulatory Effect of Phosphodiester CpG Oligodeoxynucleotides by an Antiparallel Guanine-Quadruplex Structural Scaffold
Source: Biomolecules. 2021 Nov 1;11(11):1617. doi: 10.3390/biom11111617 (PMC8615816; doi:10.3390/biom11111617)
Supplement: Supplementary file 1 [file biomolecules-11-01617-s001.zip]

Archive with 1 entries (1 files):
- biomolecules-11-01617_supp v1.pdf
